# Supplementary material for: The DIOS framework for optimizing infectious disease surveillance: Numerical methods for simulation and multi-objective optimization of surveillance network architectures
Source: PLoS Comput Biol. 2020 Dec 4;16(12):e1008477. doi: 10.1371/journal.pcbi.1008477 (PMC7744064; doi:10.1371/journal.pcbi.1008477)
Supplement: S1 Table — (XLSX) [file pcbi.1008477.s008.xlsx]

## Sheet: Sheet1
Objective	ρ	Run time per chain (hours)
Spatial prediction	0.1	3.1
	0.3	2.9
Effect estimation	0.1	4.5
	0.3	4.5
